# Supplementary material for: Synthesis and Evaluation of Aquatic Antimicrobial Peptides Derived from Marine Metagenomes Using a High-Throughput Screening Approach
Source: Mar Drugs. 2025 Apr 20;23(4):178. doi: 10.3390/md23040178 (PMC12028987; doi:10.3390/md23040178)
Supplement: Supplementary file 1 [file marinedrugs-23-00178-s001.zip]

Archive with 1 entries (1 files):
- marinedrugs-3567642-supplementary.pdf
